# Supplementary material for: Uncovering salt tolerance mechanisms in pepper plants: a physiological and transcriptomic approach
Source: BMC Plant Biol. 2021 Apr 8;21:169. doi: 10.1186/s12870-021-02938-2 (PMC8028838; doi:10.1186/s12870-021-02938-2)
Supplement: Supplementary file 1 — Additional file 1: Table S1-S12. Total differentially expressed genes when A25 and A6 accessions are compared, in both control and salt stress conditions (Table S1-S6) and when NaCl and control conditions are compared, in both A25 and A6 accessions (Table S7-S12). KEGG pathway was included when statistical significance was found. [file 12870_2021_2938_MOESM1_ESM.xlsx]

## Sheet: Table S1
Table S1. Specific differentially expressed genes after 14DAT in the comparison A25/A6 in plants subjected to control conditions. It is represented only up-regulated genes (FC>1). It is represented the fold change (FC) and the adjusted P-value obtained for each gene (significant differences were considered when P<0.05). Genes without abbreviation are represented with “-“. KEGG enrichment analysis…
						No signinficantly enriched KEGG pahtways
Full name	Short name	FC	P-value	C. annuum code	A. thaliana code
C2H2 and C2HC zinc fingers superfamily protein	TT1	5.9	0.00694	CA12g20170	AT1G34790
ChaC-like family protein	-	4.6	0.000873	CA12g18980	AT5G26220
DNA-directed RNA polymerase subunit beta (Protein of unknown function. DUF642)	-	3.1	0.0088	CA01g20890	AT3G08030
Pathogenesis-related thaumatin superfamily protein	-	2.8	0.01	CA03g32740	AT1G73620
Phosphate-responsive 1 family protein	EXO	2.7	0.00522	CA00g36520	AT4G08950
Mob1/phocein family protein	MOB1-like	2.6	0.02	CA01g08350	AT5G45550
Major facilitator superfamily protein	-	2.6	0.03	CA03g02690	AT2G33280
Basic pathogenesis-related protein 1	PRB1	2.4	0.00344	CA01g31060	AT2G14580
Ribosomal protein L12/ ATP-dependent Clp protease adaptor protein ClpS family protein	-	2.3	0.00071	CA09g00270	AT3G06040
Pectin lyase-like superfamily protein	-	2.3	0.006	CA00g70080	AT3G07820
Expansin A13	EXPA13	2.3	0.05	CA04g04060	AT3G03220
Peptidemethionine sulfoxide reductase 1	PMSR1	2.1	0.00528	CA03g25350	AT5G61640
UDP-N-acetylglucosamine (UAA) transporter family	-	2.1	0.03	CA01g19370	AT1G12600
Pre-mRNA-processing protein 40A	PRP40A	2	0.04	CA00g84420	AT1G44910
Sieve element occlusion amino-terminus protein	SEOR1	2	0.05	CA11g08750	AT3G01680
Formate dehydrogenase	FDH	2	0.03	CA02g29530	AT5G14780
Serine racemase	SR	2	0.01	CA01g34140	AT4G11640
Rubisco methyltransferase family protein	-	1.9	0.00918	CA08g02430	AT1G24610
Plant invertase/pectin methylesterase inhibitor superfamily protein	PMEI13	1.9	0.04	CA03g15820	AT5G62360
Alpha-galactosidase 1	AGAL1	1.8	0.00488	CA05g06220	AT5G08380
Heavy metal transport/detoxification superfamily protein	-	1.8	0.01	CA03g22080	AT5G50740
Chloroplast RNA-binding protein 33	CP33	1.8	0.04	CA00g33110	AT3G52380
NADH dehydrogenase 3	NAD3	1.8	0.03	CA07g05040	ATMG00990
UDP-Glycosyltransferase superfamily protein	-	1.8	0.02	CA05g17400	AT4G14090
Ubiquitin-conjugating enzyme19	UBC19	1.8	0.05	CA11g10540	AT3G20060
Lsd one like 1	LOL1	1.8	0.04	CA00g77830	AT1G32540
Glycosyl hydrolase family protein	-	1.8	0.00431	CA11g15500	AT5G20950
C2H2-like zinc finger protein	-	1.8	0.02	CA11g19180	AT3G45260
PTEN 2	PEN2	1.7	0.03	CA02g14740	AT3G19420
WEB family protein (DUF827)	-	1.7	0.05	CA06g04300	AT2G40480
Zinc finger (C3HC4-type RING finger) family protein	-	1.7	0.02	CA06g09820	AT3G54780
Glyoxal oxidase-related protein	-	1.7	0.04	CA07g00290	AT3G57620
Peptide transporter 1	PTR1	1.7	0.02	CA00g00870	AT3G54140
ELM2 domain protein	-	1.7	0.02	CA06g18500	AT1G26580
Phloem protein 2-B10	PP2-B10	1.7	0.04	CA05g19940	AT2G02360
ChaC-like family protein	-	1.7	0.00127	CA01g30410	AT5G26220
BUB1-related (BUB1: budding uninhibited by benzymidazol 1)	BUBR1	1.7	0.03	CA04g23550	AT2G33560
RNA polymerase Rpb7 N-terminal domain-containing protein	-	1.7	0.03	CA07g01190	AT1G06790
Yeast autophagy 18 B-like protein	ATG18B	1.7	0.01	CA07g01370	AT4G30510
Homocysteine methyltransferase 2	HMT2	1.7	0.00766	CA03g07080	AT3G63250
Acyl carrier protein 4	ACP4	1.7	0.02	CA03g31150	AT4G25050
FASCICLIN-like arabinogalactan 1	FLA1	1.7	0.04	CA07g20370	AT5G55730
Uroporphyrinogen decarboxylase	HEME1	1.7	0.03	CA10g01670	AT3G14930
Mitochondrial import inner membrane translocase subunit Tim17/Tim22/Tim23 family protein	MEE67	1.6	0.03	CA11g16140	AT3G10110
Hydroxyproline-rich glycoprotein family protein	-	1.6	0.00321	CA00g67160	AT2G18910
Basic helix-loop-helix (bHLH) DNA-binding superfamily protein	-	1.6	0.03	CA02g24530	AT2G22760
Protein kinase superfamily protein	-	1.6	0.00358	CA02g18990	AT5G38260
NB-ARC domain-containing disease resistance protein	RPP13	1.6	0.00947	CA09g07300	AT3G46530
Glutathione S-transferase THETA 1	GSTT1	1.6	0.00293	CA01g02960	AT5G41210
RNA methyltransferase family protein	-	1.6	0.02	CA07g21530	AT5G64150
Histone superfamily protein	HTB1	1.6	0.02	CA03g10400	AT1G07790
C3H4 type zinc finger protein	-	1.6	0.02	CA11g19800	AT4G32600
Concanavalin A-like lectin protein kinase family protein	-	1.6	0.02	CA03g00560	AT5G10530
S-adenosyl-L-methionine-dependent methyltransferases superfamily protein	-	1.6	0.02	CA01g23950	AT1G26850
Early nodulin-like protein 17	ENODL17	1.6	0.03	CA02g27870	AT5G15350
Tetratricopeptide repeat (TPR)-like superfamily protein	EMB3101	1.6	0.05	CA07g09730	AT1G05600
Subtilase family protein	ARA12	1.6	0.05	CA01g03820	AT5G67360
Nucleoside diphosphate kinase 2	NDPK2	1.5	0.00294	CA06g20240	AT5G63310
ASF1 like histone chaperone	SGA2	1.5	0.03	CA11g00080	AT1G66740
Cyclopropyl isomerase	CPI1	1.5	0.02	CA12g20380	AT5G50375
Plant invertase/pectin methylesterase inhibitor superfamily protein	-	1.5	0.01	CA01g33230	AT5G62350
Tetratricopeptide repeat (TPR)-like superfamily protein	-	1.5	0.05	CA04g20670	AT3G15200
Transducin family protein / WD-40 repeat family protein	MSI2	1.5	0.05	CA08g19320	AT2G16780
Hypothetical protein	-	1.5	0.02	CA02g25480	AT3G50370
Mitochondrial glycoprotein family protein	-	1.5	0.04	CA03g32230	AT1G15870
Calcium dependent protein kinase 1	CPK1	1.5	0.02	CA12g07790	AT5G04870
MATE efflux family protein	-	1.5	0.02	CA07g00340	AT5G52450
Ribosomal protein L18e/L15 superfamily protein	-	1.5	0.05	CA06g19960	AT1G70600
Translation protein SH3-like family protein	-	1.5	0.04	CA10g21320	AT1G57860
Serine carboxypeptidase-like 42	scpl42	1.5	0.01	CA04g13000	AT5G42240
NAD(P)-linked oxidoreductase superfamily protein	ATB2	1.5	0.00587	CA03g04090	AT1G60710
CLK4-associating serine/arginine-rich protein	-	1.5	0.05	CA02g11010	AT4G36980
Proliferating cell nuclear antigen 2	PCNA2	1.5	0.02	CA06g25030	AT2G29570
RING/U-box superfamily protein	-	1.4	0.01	CA03g37160	AT3G14250
RNA-dependent RNA polymerase family protein	-	1.4	0.05	CA00g76620	AT2G19930
Cation/hydrogen exchanger 14	CHX14	1.4	0.02	CA06g25650	AT1G06970
NAD(P)-linked oxidoreductase superfamily protein	-	1.4	0.03	CA01g31480	AT4G33670
Alpha/beta-Hydrolases superfamily protein	-	1.4	0.01	CA02g11330	AT5G38520
Major facilitator superfamily protein	-	1.4	0.04	CA03g20620	AT5G17010
MATE efflux family protein	-	1.4	0.03	CA10g01710	AT3G23550
NB-ARC domain-containing disease resistance protein	-	1.4	0.00207	CA06g00580	AT3G46730
Tubulin beta 8	TUB8	1.4	0.02	CA06g25000	AT5G23860
DNA topoisomerase, type IA, core	-	1.4	0.03	CA00g58410	AT2G32000
F-box/associated interaction domain protein	-	1.4	0.03	CA04g18470	AT1G43005
F-box family protein	-	1.4	0.02	CA00g67750	AT3G06240
Alpha/beta-Hydrolases superfamily protein	-	1.3	0.05	CA03g36870	AT3G14360
GDSL-like Lipase/Acylhydrolase superfamily protein	-	1.3	0.01	CA02g12860	AT5G45670
Zinc ion binding / nucleic acid binding protein	-	1.3	0.03	CA04g12090	AT2G01050
SNF7 family protein	VPS2.1	1.3	0.00991	CA09g17000	AT2G06530
Early nodulin-like protein 9	ENODL9	1.3	0.03	CA07g19480	AT3G20570
Long-chain fatty alcohol dehydrogenase family protein	-	1.3	0.02	CA03g04850	AT4G28570
Alkaline-phosphatase-like family protein	-	1.3	0.04	CA00g81180	AT2G22530
NB-ARC domain-containing disease resistance protein	-	1.3	0.04	CA01g33820	AT4G27220
Cysteine-rich RECEPTOR-like kinase	CRK8	1.3	0.04	CA00g15340	AT4G23160
NAD(P)-binding Rossmann-fold superfamily protein	-	1.3	0.05	CA01g02470	AT4G11410
Damaged DNA binding 2	DDB2	1.3	0.01	CA00g57630	AT5G58760
Methionine aminopeptidase 1D	MAP1D	1.3	0.04	CA02g25570	AT4G37040
TolB protein-like protein	-	1.2	0.05	CA06g01340	AT4G01870
Glycoside hydrolase family 28 protein / polygalacturonase (pectinase) family protein	-	1.2	0.02	CA00g36190	AT2G33160
NC domain-containing protein-like protein	-	1.2	0.02	CA02g19070	AT3G02700
SET domain-containing protein	CLF	1.2	0.04	CA00g89910	AT2G23380

## Sheet: Table S2
Table S2. Specific differentially expressed genes after 14DAT in the comparison A25/A6 in plants subjected to control conditions. It is represented only down-regulated genes (FC<1). It is represented the fold change (FC) and the adjusted P-value obtained for each gene (significant differences were considered when P<0.05). Genes without abbreviation are represented with “-“. KEGG enrichment analys…
						KEGG Pathways						Enriched KEGG pahtways	GENES	%	P-value	Q-value
Full name	Short name	FC	P-value	C. annuum code	A. thaliana code	1	2	3	4		1	Biosynthesis of secondary metabolites	14	7,0	8,3E-3	2,5E-1	AT1G79870	AT1G02205	AT2G39770	AT1G43670	AT2G37130	AT5G10480	AT5G58800	AT4G01850	AT3G25810	AT5G58770	AT3G18850	AT2G26870	AT4G37870	AT5G23960
ADP-ribosylation factor family protein	TTN5	0.8	0.05	CA07g08910	AT2G18390						2	Cutin, suberine and wax biosynthesis	3	1,5	1,3E-2	2,5E-1	AT5G08250	AT1G02205	AT2G45970
NB-ARC domain-containing disease resistance protein	RPP13	0.8	0.03	CA12g20470	AT3G46530						3	Fructose and mannose metabolism	3	1,5	6,2E-2	7,1E-1	AT2G39770	AT1G43670	AT1G76550
BTB/POZ domain with WD40/YVTN repeat-like protein	-	0.8	0.04	CA00g75010	AT4G30940						4	Carbon fixation in photosynthetic organisms	3	1,5	7,4E-2	7,1E-1	AT1G43670	AT4G37870	AT4G15530
Glutamine-tRNA ligase, putative / glutaminyl-tRNA synthetase. putative / GlnRS	OVA9	0.8	0.05	CA11g00840	AT1G25350
Uncoupling protein 2	UCP2	0.8	0.02	CA09g10550	AT5G58970
ACT domain-containing protein	ACR9	0.8	0.03	CA05g18730	AT2G39570
Receptor kinase 3	RK3	0.8	0.05	CA03g00160	AT4G21380
SKP1 interacting partner 4	SKIP4	0.8	0.04	CA08g07070	AT3G61350
C2H2-like zinc finger protein	-	0.8	0.04	CA10g15040	AT3G45260
ARM repeat superfamily protein	LFR	0.8	0.05	CA03g06500	AT3G22990
Phosphofructokinase family protein	-	0.8	0.02	CA12g18280	AT1G76550			X
Tubby like protein 2	TLP2	0.8	0.04	CA04g07310	AT2G18280
BPS1-like protein	-	0.8	0.04	CA08g14490	AT1G22030
ARID/BRIGHT DNA-binding domain-containing protein	-	0.8	0.03	CA12g15060	AT3G43240
Disease resistance protein (TIR-NBS-LRR class)	-	0.8	0.05	CA12g19890	AT5G17680
O-fucosyltransferase family protein	-	0.8	0.04	CA00g52440	AT1G20550
Cytochrome P450. family 72, subfamily A. polypeptide 15	CYP72A15	0.8	0.02	CA01g32190	AT3G14690
Translocase inner membrane subunit 17-2	TIM17-2	0.8	0.05	CA05g05170	AT2G37410
Ferritin 2	FER2	0.8	0.05	CA05g15360	AT3G11050
Tobamovirus multiplication protein	Cand3	0.8	0.03	CA02g11960	AT3G59090
Transmembrane protein	-	0.7	0.05	CA01g21710	AT5G55570
Plastid transcriptionally active 16	PTAC16	0.7	0.04	CA06g04680	AT3G46780
UDP-glucosyl transferase 71D1	UGT71D1	0.7	0.05	CA05g18350	AT2G29730
F-box protein 2	FBX2	0.7	0.05	CA11g14780	AT5G21040
Methyltransferase	-	0.7	0.04	CA08g12050	AT5G01710
Receptor kinase 3	RK3	0.7	0.00859	CA01g08140	AT4G21380
Terpene synthase 21	TPS21	0.7	0.00859	CA09g15240	AT5G23960	X
Translation initiation factor SUI1 family protein	-	0.7	0.05	CA07g19530	AT1G54290
Endoplasmic reticulum oxidoreductins 1	ERO1	0.7	0.02	CA00g72080	AT1G72280
Heme binding protein	-	0.7	0.05	CA01g22320	AT3G62370
Granulin repeat cysteine protease family protein	RD21B	0.7	0.04	CA12g16580	AT5G43060
Protein phosphatase 2C family protein	-	0.7	0.02	CA04g12930	AT1G43900
Ca(2 )-dependent nuclease family protein	AtCaN2	0.7	0.04	CA00g93270	AT2G40410
RNA processing FACTOR	RPF1	0.7	0.00859	CA00g82510	AT1G12700
F-box family protein	-	0.7	0.03	CA03g32370	AT5G07610
Kinase superfamily with octicosapeptide/Phox/Bem1p domain-containing protein	-	0.7	0.03	CA07g00400	AT5G57610
Nuclear factor Y. subunit A1	NF-YA1	0.7	0.03	CA06g10300	AT5G12840
DNAse I-like superfamily protein	-	0.7	0.03	CA02g28970	AT3G63240
Class II aminoacyl-tRNA and biotin synthetases superfamily protein	NS1	0.7	0.02	CA03g23760	AT4G17300
Zinc finger protein 2	ZFP2	0.7	0.03	CA00g69610	AT5G57520
Tetratricopeptide repeat (TPR)-like superfamily protein	-	0.7	0.03	CA04g09580	AT4G21065
ARM repeat superfamily protein	RST1	0.7	0.04	CA02g29940	AT3G27670
Aluminium activated malate transporter family protein	-	0.7	0.03	CA00g64590	AT4G00910
Transducin/WD40 repeat-like superfamily protein	EMB2757	0.7	0.03	CA00g84410	AT4G29860
UDP-Glycosyltransferase superfamily protein	UGT84A2	0.7	0.04	CA09g18160	AT3G21560
PLAC8 family protein	-	0.7	0.01	CA10g14920	AT2G37110
Leucine-rich repeat (LRR) family protein	-	0.7	0.05	CA10g18520	AT5G21090
S-locus lectin protein kinase family protein	-	0.7	0.02	CA02g17410	AT1G11410
Peroxidase superfamily protein	-	0.7	0.03	CA00g44710	AT2G37130	X
ENTH/VHS/GAT family protein	-	0.7	0.02	CA08g06090	AT4G32760
Glucose-1-phosphate adenylyltransferase family protein	CYT1	0.7	0.03	CA03g13750	AT2G39770	X		X
GDSL-like Lipase/Acylhydrolase superfamily protein	-	0.7	0.04	CA10g03820	AT5G45960
TLD-domain containing nucleolar protein	-	0.7	0.04	CA12g12170	AT4G39870
Zinc finger (C3HC4-type RING finger) family protein	-	0.7	0.04	CA00g95920	AT3G45560
CAAX protease self-immunity protein	-	0.7	0.04	CA00g50240	AT2G35260
Phototropic-responsive NPH3 family protein	-	0.7	0.04	CA07g12540	AT3G22104
Copia-like polyprotein/retrotransposon	-	0.7	0.02	CA01g15740	AT1G21280
Polynucleotidyl transferase. ribonuclease H-like superfamily protein	-	0.7	0.02	CA00g25010	AT5G42965
F-box/LRR protein	-	0.7	0.02	CA05g00740	AT5G63520
Transmembrane protein	-	0.7	0.02	CA01g01230	AT5G60000
Splicing endonuclease 1	SEN1	0.7	0.03	CA06g23700	AT3G45590
S-adenosylmethionine synthetase 2	SAM-2	0.7	0.01	CA00g62160	AT4G01850	X
Nuclear factor Y, subunit A5	NF-YA5	0.7	0.02	CA12g14730	AT1G54160
Sucrose transporter 4	SUT4	0.7	0.03	CA04g17270	AT1G09960
Putative AT-hook DNA-binding family protein	-	0.7	0.02	CA12g15570	AT5G49700
Pyruvate orthophosphate dikinase	PPDK	0.7	0.04	CA01g23570	AT4G15530				X
Ubiquitin-specific protease 15	UBP15	0.7	0.04	CA07g16320	AT1G17110
Ubiquitin-like superfamily protein	-	0.7	0.03	CA03g02960	AT2G43210
Receptor like protein 7	RLP7	0.7	0.02	CA09g12200	AT1G47890
Phosphoenolpyruvate carboxykinase 1	PCK1	0.7	0.01	CA04g17220	AT4G37870	X			X
Alpha/beta-Hydrolases superfamily protein	-	0.7	0.02	CA02g05520	AT5G16120
Eceriferum 1	CER1	0.7	0.02	CA01g27070	AT1G02205	X	X
UDP-glycosyltransferase 73B4	UGT73B4	0.7	0.04	CA09g18040	AT2G15490
AP2/B3-like transcriptional factor family protein	VRN1	0.7	0.03	CA04g19550	AT3G18990
Fibrillin 1A	FIB1A	0.7	0.04	CA02g18750	AT4G04020
RAB geranylgeranyl transferase beta subunit 1	RGTB1	0.7	0.02	CA03g31010	AT5G12210
C2H2-like zinc finger protein	DOT5	0.7	0.03	CA00g88960	AT1G13290
Sensitivity to red light reduced protein (SRR1)	SRR1	0.7	0.03	CA00g43180	AT5G59560
Ankyrin repeat family protein	-	0.6	0.04	CA01g32270	AT1G03670
P-loop containing nucleoside triphosphate hydrolases superfamily protein	-	0.6	0.03	CA06g10000	AT5G58370
CCCH-type zinc finger protein with ARM repeat domain-containing protein	OXS2	0.6	0.00463	CA03g36600	AT2G41900
RHOMBOID-like protein 3	RBL3	0.6	0.02	CA03g16240	AT5G07250
Senescence regulator (Protein of unknown function. DUF584)	-	0.6	0.02	CA02g18230	AT1G11700
Homeobox 7	HB-7	0.6	0.04	CA01g00300	AT2G46680
NagB/RpiA/CoA transferase-like superfamily protein	-	0.6	0.03	CA12g08460	AT3G07300
Hypothetical protein (DUF810)	-	0.6	0.04	CA03g04710	AT2G33420
Phytochromobilin:ferredoxin oxidoreductase, chloroplast / phytochromobilin synthase (HY2)	HY2	0.6	0.04	CA01g13000	AT3G09150
Photosystem I assembly protein	YCF3	0.6	0.01	CA00g81520	ATCG00360
Cytochrome P450, family 72, subfamily A, polypeptide 15	CYP72A15	0.6	0.02	CA00g98060	AT3G14690
Seven in absentia of Arabidopsis 2	SINAT2	0.6	0.01	CA01g11670	AT3G58040
Eukaryotic aspartyl protease family protein	-	0.6	0.01	CA00g75560	AT3G20015
Concanavalin A-like lectin protein kinase family protein	-	0.6	0.01	CA04g04250	AT5G06740
Salcineurin B-like protein 9	CBL9	0.6	0.04	CA01g33680	AT5G47100
Nuclear factor kappa-B-binding protein	-	0.6	0.01	CA02g31340	AT5G13950
Cytochrome P450, family 71, subfamily B, polypeptide 35	CYP71B35	0.6	0.03	CA12g05210	AT3G26310
O-acyltransferase (WSD1-like) family protein	WSD6	0.6	0.02	CA00g64820	AT3G49210
Terpene synthase 21	TPS21	0.6	0.02	CA12g05180	AT5G23960	X
Cytochrome P450, family 86, subfamily A, polypeptide 8	CYP86A8	0.6	0.04	CA08g07320	AT2G45970		X
Beta-amylase 5	BAM5	0.6	0.02	CA07g12430	AT4G15210
General regulatory factor 12	GRF12	0.6	0.04	CA10g13730	AT1G26480
Inositol monophosphatase family protein	FBP	0.6	0.007	CA12g11990	AT1G43670	X		X	X
Calcium-binding EF-hand family protein	-	0.6	0.04	CA03g18530	AT4G38810
Transcription factor-like protein	-	0.6	0.03	CA12g00150	AT3G14880
Germin-like protein 5	GLP5	0.6	0.04	CA08g13340	AT1G09560
Protein-tyrosine phosphatase-like, PTPLA	PAS2	0.6	0.00877	CA05g02070	AT5G10480	X
Phloem protein 2-B10	PP2-B10	0.6	0.000227	CA12g20010	AT2G02360
Leucine-rich repeat protein kinase family protein	-	0.6	0.03	CA09g17210	AT1G72460
Terpene synthase 21	TPS21	0.6	0.04	CA03g18030	AT5G23960	X
Endoplasmic reticulum-type calcium-transporting ATPase 3	ECA3	0.6	0.04	CA10g17960	AT1G10130
Sugar transporter protein 7	STP7	0.6	0.000873	CA03g12450	AT4G02050
Protein kinase superfamily protein	NCRK	0.6	0.04	CA11g18840	AT2G28250
F-box and associated interaction domains-containing protein	-	0.6	0.04	CA02g11640	AT1G11620
Glycosyl hydrolase family 35 protein	-	0.6	0.02	CA10g07090	AT2G16730
IBR domain-containing protein	ARI8	0.6	0.03	CA08g00300	AT1G65430
Elongator complex protein	-	0.6	0.04	CA02g23490	AT2G18410
Late embryogenesis abundant (LEA) hydroxyproline-rich glycoprotein family	-	0.6	0.01	CA01g01610	AT2G46150
Core-2/I-branching beta-1,6-N-acetylglucosaminyltransferase family protein	-	0.6	0.03	CA11g00740	AT1G68390
Cytochrome P450, family 94, subfamily B, polypeptide 2	CYP94B2	0.6	0.02	CA02g30770	AT3G01900
Lysophosphatidyl acyltransferase 5	LPAT5	0.6	0.01	CA08g18340	AT3G18850	X
RING/U-box superfamily protein	-	0.6	0.01	CA02g00170	AT4G30370
Homeodomain-like transcriptional regulator	-	0.6	0.01	CA05g15200	AT5G58900
P-loop containing nucleoside triphosphate hydrolases superfamily protein	KINESIN-13A	0.6	0.00439	CA05g18020	AT3G16630
Zinc transporter 5 precursor	ZIP5	0.6	0.03	CA10g19490	AT1G05300
D-isomer specific 2-hydroxyacid dehydrogenase family protein	-	0.6	0.04	CA03g34810	AT1G79870	X
Cytochrome P450, family 82, subfamily C, polypeptide 4	CYP82C4	0.6	0.01	CA10g18220	AT4G31940
Trehalose phosphatase/synthase 11	TPS11	0.6	0.02	CA07g00130	AT2G18700
MAP kinase 20	MPK20	0.6	0.00683	CA07g15380	AT2G42880
NAD(P)-binding Rossmann-fold superfamily protein	-	0.6	0.00522	CA12g22560	AT3G46170
Mitochondrial substrate carrier family protein	BAC2	0.6	0.02	CA06g16670	AT1G79900
Kinase family with leucine-rich repeat domain-containing protein	-	0.6	7.69e-05	CA04g03150	AT1G35710
Calcium-dependent lipid-binding (CaLB domain) family protein	C2	0.6	7.69e-05	CA12g11530	AT3G17980
Vamp/synaptobrevin-associated protein 27-2	VAP27-2	0.6	0.00702	CA08g11200	AT1G08820
Alpha/beta-Hydrolases superfamily protein	-	0.6	0.04	CA05g18360	AT4G02340
Histone superfamily protein	-	0.6	0.04	CA04g15730	AT5G10980
ZIM-like 1	ZML1	0.6	0.00592	CA04g15250	AT3G21175
Mitochondrial F0-ATPase subunit 9	ATP9	0.6	0.04	CA01g30670	ATMG01080
Mitochondrial ribosomal protein S14	RPS14	0.6	0.02	CA10g05440	AT2G34520
SET domain group 37	SDG37	0.6	0.02	CA06g12160	AT2G17900
Nitrate transporter 1.7	NRT1.7	0.6	0.03	CA11g05750	AT1G69870
Transducin/WD40 repeat-like superfamily protein	-	0.6	0.02	CA03g03170	AT5G56190
F-box family protein	-	0.5	0.00851	CA11g20210	AT3G06240
Transmembrane protein	-	0.5	0.000507	CA04g04190	AT1G65720
Metallopeptidase M24 family protein	-	0.5	0.04	CA08g13170	AT1G09300
Ribosomal protein L31e family protein	-	0.5	0.02	CA00g85720	AT2G19740
Non-specific phospholipase C2	NPC2	0.5	0.02	CA01g12500	AT2G26870	X
Trichome birefringence-like 38	TBL38	0.5	0.01	CA02g11220	AT1G29050
Dynein light chain type 1 family protein	-	0.5	0.00587	CA09g15090	AT5G20110
Yellow stripe like 2	YSL2	0.5	0.02	CA03g20380	AT5G24380
Leucine-rich repeat receptor-like protein kinase family protein	-	0.5	0.02	CA05g13330	AT4G08850
Transmembrane proteins 14C	-	0.5	0.05	CA10g20280	AT3G57280
BAK1-interacting receptor-like kinase 1	BIR1	0.5	0.03	CA00g75620	AT5G48380
Major facilitator superfamily protein	-	0.5	0.01	CA01g27680	AT5G19640
Rubisco methyltransferase family protein	LSMT-L	0.5	0.01	CA11g04070	AT1G14030
BTB and TAZ domain protein 1	BT1	0.5	0.03	CA06g19860	AT5G63160
Transducin/WD40 repeat-like superfamily protein	-	0.5	0.03	CA02g13530	AT5G45760
Homeodomain-like superfamily protein	RVE8	0.5	0.03	CA10g14780	AT3G09600
TatD related DNase	-	0.5	0.02	CA06g02600	AT3G52390
Transcription elongation factor	-	0.5	0.02	CA00g00620	AT5G47920
Cytochrome C assembly protein	CCB203	0.5	0.00724	CA02g26520	ATMG00960
DUF4228 domain protein	-	0.5	0.00985	CA02g25370	AT5G67620
RecA DNA recombination family protein	RECA2	0.5	0.00859	CA05g20060	AT2G19490
Cellulose synthase family protein	CEV1	0.5	0.01	CA01g20250	AT5G05170
Neurogenic locus notch-like protein	-	0.5	0.03	CA08g10440	AT4G14746
ARM repeat superfamily protein	-	0.5	0.01	CA02g24200	AT3G03440
Tetratricopeptide repeat (TPR)-like superfamily protein	-	0.5	0.01	CA07g04400	AT1G80130
Alpha/beta-Hydrolases superfamily protein	-	0.5	0.02	CA04g06250	AT1G66900
Hercules receptor kinase 2	HERK2	0.5	0.04	CA06g10660	AT1G30570
Terpenoid cyclases/Protein prenyltransferases superfamily protein	-	0.5	0.01	CA08g16380	AT3G25810	X
F-box family protein	MEE66	0.5	0.03	CA01g31560	AT2G02240
Tudor/PWWP/MBT superfamily protein	-	0.5	0.0087	CA06g21350	AT3G03140
Aluminium induced protein with YGL and LRDR motifs	AILP1	0.5	0.02	CA01g24020	AT5G19140
CLEC16A-like protein	-	0.5	0.04	CA07g06430	AT3G28430
Beta-galactosidase 8	BGAL8	0.5	0.03	CA02g16380	AT2G28470
Rubber elongation factor protein (REF)	-	0.5	0.02	CA03g08410	AT3G05500
Pectin lyase-like superfamily protein	-	0.5	0.03	CA09g01850	AT3G53190
AAA-type ATPase family protein	-	0.5	0.0067	CA06g20340	AT1G02890
NAD(P)-binding Rossmann-fold superfamily protein	-	0.5	0.01	CA12g16290	AT3G55310
CRINKLY4 related 3	CCR3	0.5	0.01	CA00g47510	AT3G55950
SHI-related sequence 5	SRS5	0.5	0.03	CA04g06890	AT1G75520
DNA repair protein RadA-like protein	-	0.4	0.00644	CA03g35970	AT5G50340
DNAJ heat shock family protein	-	0.4	0.00223	CA08g06460	AT5G25530
O-methyltransferase family protein	-	0.4	0.02	CA06g05520	AT4G35160
DEAD/DEAH box RNA helicase family protein	FANCM	0.4	0.01	CA04g09250	AT1G35530
Quinone reductase family protein	-	0.4	0.00734	CA06g25220	AT5G58800	X
ARM repeat protein interacting with ABF2	ARIA	0.4	0.03	CA09g08790	AT5G19330
Mitovirus RNA-dependent RNA polymerase	-	0.4	0.04	CA11g07030	AT2G07749
Seed maturation protein	-	0.4	0.02	CA03g07450	AT3G22490
Transducin/WD40 repeat-like superfamily protein	AtATG18a	0.4	0.0021	CA01g30560	AT3G62770
Jasmonate resistant 1	JAR1	0.4	0.00145	CA08g08190	AT2G46370
NPK1-related protein kinase 3	NP3	0.4	0.02	CA01g24590	AT3G06030
Receptor-like protein kinase 4	RLK4	0.4	0.02	CA08g07410	AT4G00340
Mental retardation GTPase activating protein	-	0.4	0.02	CA02g23130	AT5G16030
NAC domain containing protein 1	NAC1	0.4	0.04	CA07g21470	AT1G56010
Pseudouridine synthase family protein	-	0.4	0.02	CA03g21840	AT5G51140
Peroxisomal adenine nucleotide carrier 1	PNC1	0.4	0.01	CA00g43860	AT3G05290
NAD(P)-binding Rossmann-fold superfamily protein	-	0.4	0.00989	CA12g22690	AT3G46170
Sulfite exporter TauE/SafE family protein	-	0.4	0.00378	CA09g01690	AT2G36630
Protein phosphatase 2C family protein	-	0.4	0.0067	CA05g20050	AT3G02750
Cytochrome P450 superfamily protein	-	0.4	0.04	CA12g16400	AT1G66540
Hypothetical protein (DUF1639)	-	0.3	0.000961	CA00g58480	AT1G55340
Histidine kinase-. DNA gyrase B-, and HSP90-like ATPase family protein	NOV	0.3	0.02	CA03g00360	AT4G13750
Calmodulin-binding transcription activator 5	CAMTA5	0.3	0.00146	CA01g14110	AT4G16150
Cytochrome P450 superfamily protein	-	0.2	0.000508	CA06g19760	AT5G08250		X
CCT motif family protein	-	0.2	0.01	CA03g19650	AT5G53420
P-loop containing nucleoside triphosphate hydrolases superfamily protein	-	0.2	0.00551	CA04g14480	AT1G01910
Homeodomain-like superfamily protein	-	0.2	0.000615	CA01g08210	AT5G45580
LOB domain-containing protein 42	LBD42	0.2	0.02	CA11g01060	AT1G68510
Undecaprenyl pyrophosphate synthetase family protein	cPT4	0.1	6.57e-05	CA10g14100	AT5G58770	X

## Sheet: Table S3
Table S3. Specific differentially expressed genes after 14DAT in the comparison A25/A6 in plants subjected to salt stress conditions. It is represented only up-regulated genes (FC>1). It is represented the fold change (FC) and the adjusted P-value obtained for each gene (significant differences were considered when P<0.05). Genes without abbreviation are represented with “-“. KEGG enrichment anal…
						KEGG pathways				Enriched KEGG pahtways	GENES	%	P-value	Q-value
Full name	Short name	FC	P-value	C. annuum code	A. thaliana code	1			1	One carbon pool by folate	2	4,0	3,7E-2	7,5E-1	AT1G66520	AT4G32520
Hypothetical protein	-	6.5	0.03	CA03g15370	AT4G26450
Alpha/beta-Hydrolases superfamily protein	-	4.5	0.00229	CA09g00860	AT2G36290
Tetratricopeptide repeat (TPR)-like superfamily protein	-	4	0.05	CA05g17010	AT1G04770
Sterol-4alpha-methyl oxidase 1-1	SMO1-1	3.6	0.02	CA01g11080	AT4G12110
Temperature-induced lipocalin	TIL	3.4	0.00101	CA07g02210	AT5G58070
Myotubularin-like phosphatases II superfamily	MTM1	2.7	0.05	CA12g05660	AT3G10550
Chaperone DnaJ-domain superfamily protein	J8	2.7	0.00392	CA00g87730	AT1G80920
Formyltransferase	pde194	2.6	0.04	CA02g24050	AT1G66520	X
Basic chitinase	HCHIB	2.5	0.01	CA03g31390	AT3G12500
Peptidase S41 family protein	-	2.4	0.00944	CA06g09990	AT3G57680
Chalcone and stilbene synthase family protein	TT4	2.4	0.03	CA05g17040	AT5G13930
Proteolysis 6	PRT6	2.2	0.04	CA10g14530	AT5G02310
Catalytic LigB subunit of aromatic ring-opening dioxygenase family	LigB	2.2	0.03	CA08g00170	AT4G15093
Organic cation/carnitine transporter4	OCT1	2.2	0.00581	CA07g18590	AT3G20660
P-loop containing nucleoside triphosphate hydrolases superfamily protein	-	2.2	0.02	CA03g22090	AT5G35970
WUSCHEL related homeobox 4	WOX4	2.1	0.000928	CA04g18420	AT1G46480
Non-structural protein	-	2	0.02	CA09g11810	AT1G03180
Serine/arginine-rich splicing factor-like protein, putative	SC35	1.9	0.01	CA04g08840	AT5G64200
DA1-related protein 4	DAR4	1.9	0.00437	CA02g02530	AT5G17890
Sulfotransferase 12	SOT12	1.9	0.02	CA11g03250	AT2G03760
Auxin efflux carrier family protein	PIN3	1.9	0.03	CA05g08660	AT1G70940
Ubiquitin-like superfamily protein	-	1.9	0.03	CA12g01310	AT4G05230
Temperature-induced lipocalin	TIL	1.9	0.03	CA09g18430	AT5G58070
3'-5' exonuclease domain-containing protein / K homology domain-containing protein / KH domain-containing protein	-	1.8	0.00799	CA03g36100	AT2G25910
DNA/RNA polymerases superfamily protein	ORF158	1.8	0.00465	CA00g76850	ATMG00860
Class I heat shock protein, putative (DUF1423)	TTA1	1.7	0.00781	CA04g04530	AT1G14740
General transcription factor group E6	GTE6	1.7	0.04	CA05g10620	AT3G52280
Magnesium transporter, putative (DUF803)	-	1.6	0.01	CA11g12750	AT1G34470
Phosphoribosyltransferase family protein	-	1.6	0.03	CA07g15420	AT2G42910
Nudix hydrolase homolog 17	NUDT17	1.6	0.02	CA12g02260	AT2G01670
Inorganic pyrophosphatase 1	PS2	1.6	0.02	CA03g36140	AT1G73010
Serine hydroxymethyltransferase 3	SHM3	1.5	0.02	CA12g18510	AT4G32520	X
SNF1-related protein kinase 2.5	SNRK2.5	1.5	0.04	CA12g16870	AT5G63650
HCO3- transporter family	-	1.5	0.04	CA01g22650	AT3G62270
HCO3- transporter family	-	1.5	0.04	CA01g22660	AT3G62270
Ubiquitin-specific protease 12	UBP12	1.5	0.05	CA05g19150	AT5G06600
Ferritin 4	FER4	1.4	0.01	CA05g09460	AT2G40300
Profilin 1	PRF1	1.4	0.04	CA11g20130	AT2G19760
Aspartic proteinase A1	APA1	1.4	0.04	CA07g11500	AT1G11910
THUMP domain-containing protein	-	1.4	0.03	CA11g10530	AT5G12410
Expansin A4	EXPA4	1.4	0.02	CA02g18410	AT2G39700
Cytochrome c biogenesis protein family	CcdA	1.4	0.04	CA07g18200	AT5G54290
NHL domain-containing protein	-	1.4	0.03	CA11g07390	AT1G23890
SGNH hydrolase-type esterase superfamily protein	-	1.4	0.03	CA06g19700	AT5G62930
Transmembrane protein	-	1.4	0.03	CA06g27190	AT1G67020
Phosphate transporter 1;4	PHT1;4	1.4	0.04	CA03g05830	AT2G38940
BCL-2-associated athanogene 6	BAG6	1.4	0.04	CA08g07920	AT2G46240
Tetratricopeptide repeat (TPR)-like superfamily protein	TPR4	1.4	0.04	CA03g04290	AT1G04530
Nucleoporin interacting component (Nup93/Nic96-like) family protein	-	1.4	0.05	CA05g04820	AT2G41620
Trichome birefringence-LIKE 36	TBL36	1.3	0.04	CA12g06670	AT3G54260
GATA transcription factor 1	GATA1	1.3	0.02	CA03g02360	AT3G24050
Zinc induced facilitator-like 1	ZIFL1	1.3	0.04	CA10g22410	AT5G13750
Zinc finger C-x8-C-x5-C-x3-H type family protein	-	1.3	0.05	CA08g14890	AT1G10320

## Sheet: Table S4
Table S4. Specific differentially expressed genes after 14DAT in the comparison A25/A6 in plants subjected to salt stress conditions. It is represented only down-regulated genes (FC<1). It is represented the fold change (FC) and the adjusted P-value obtained for each gene (significant differences were considered when P<0.05). Genes without abbreviation are represented with “-“. KEGG enrichment an…
						KEGG pahtways				Enriched KEGG pahtways	GENES	%	P-value	Q-value
Full name	Short name	FC	P-value	C. annuum code	A. thaliana code	1	2		1	Biosynthesis of secondary metabolites	7	17,9	9,3E-3	2,3E-1	AT1G02205	AT5G06060	AT4G34050	AT5G42250	AT3G07630	AT5G54190	AT4G37760
ABC transporter family protein	ABCF1	0.8	0.03	CA11g17940	AT5G60790				2	Metabolic pathways	8	20,5	4,6E-2	5,8E-1	AT2G18250	AT5G06060	AT4G34050	AT5G42250	AT4G04955	AT3G07630	AT5G54190	AT4G37760
NAD(P)-binding Rossmann-fold superfamily protein	-	0.8	0.02	CA08g11450	AT5G06060	X	X
Arogenate dehydratase 2	ADT2	0.7	0.01	CA11g14180	AT3G07630	X	X
Alpha/beta-Hydrolases superfamily protein	-	0.7	0.03	CA08g05220	AT5G11650
Squalene epoxidase 3	SQE3	0.7	0.04	CA02g07240	AT4G37760	X	X
Cyclin-D1-binding protein	-	0.7	0.03	CA11g00110	AT1G22970
Subtilase family protein	-	0.7	0.02	CA10g14810	AT3G14240
Photosystem II reaction center PsbP family protein	PPD1	0.7	0.04	CA01g31620	AT4G15510
Eceriferum 1	CER1	0.7	0.01	CA00g87940	AT1G02205	X
Protein kinase superfamily protein	-	0.7	0.02	CA11g07190	AT1G24030
S-adenosyl-L-methionine-dependent methyltransferases superfamily protein	CCoAOMT1	0.7	0.00897	CA02g14470	AT4G34050	X	X
Protein kinase superfamily protein	CDL1	0.7	0.01	CA10g11900	AT5G02800
Alternative oxidase 1A	AOX1A	0.6	0.02	CA09g09850	AT3G22370
Glycosyl hydrolase superfamily protein	-	0.6	0.02	CA11g17020	AT2G27500
O-Glycosyl hydrolases family 17 protein	-	0.6	0.01	CA10g21610	AT1G64760
Hypothetical protein (DUF1997)	-	0.6	0.00229	CA02g01000	AT5G39530
SPFH/Band 7/PHB domain-containing membrane-associated protein family	-	0.6	0.01	CA03g20940	AT4G27585
Multidrug resistance-associated protein 14	ABCC10	0.6	0.05	CA03g19050	AT3G59140
Transmembrane amino acid transporter family protein	-	0.6	0.01	CA04g10860	AT5G15240
Pentatricopeptide (PPR) repeat-containing protein	-	0.6	0.01	CA12g07360	AT5G04810
Dimethylallyl. adenosine tRNA methylthiotransferase	-	0.5	0.00805	CA04g19040	AT4G33380
Hypothetical protein	-	0.5	0.00805	CA06g09500	AT1G64870
RING-box 1	RBX1	0.5	0.00571	CA09g17140	AT5G20570
BSD domain-containing protein	-	0.5	0.00319	CA04g17350	AT1G10720
Auxin efflux carrier family protein	PILS1	0.5	0.04	CA04g23480	AT1G20925
NHL domain-containing protein	-	0.5	0.02	CA11g07380	AT1G70280
Allantoinase	ALN	0.5	0.00236	CA02g15930	AT4G04955		X
4-phosphopantetheine adenylyltransferase	COAD	0.5	0.000925	CA06g04390	AT2G18250		X
4-phosphopantetheine adenylyltransferase	COAD	0.5	0.000925	CA00g94400	AT2G18250		X
2-oxoglutarate (2OG) and Fe(II)-dependent oxygenase superfamily protein	-	0.5	0.000925	CA12g07770	AT4G23340
Major facilitator superfamily protein	-	0.5	0.0352	CA02g06500	AT4G36790
RNA-binding KH domain-containing protein	-	0.5	0.00236	CA06g26010	AT3G13230
Auxin efflux carrier family protein	PLS3	0.4	0.01	CA04g23470	AT1G76520
Gamma-glutamyl hydrolase 1	GGH1	0.4	0.04	CA07g16860	AT1G78660
Protein kinase family protein	THE1	0.4	0.02	CA10g00440	AT5G54380
Zinc-binding alcohol dehydrogenase family protein	-	0.3	0.000218	CA12g18000	AT5G42250	X	X
Alpha/beta-Hydrolases superfamily protein	-	0.3	0.00624	CA11g14470	AT3G09690
Alpha/beta-Hydrolases superfamily protein	-	0.2	0.000365	CA05g18260	AT4G02340
GATA transcription factor 17	GATA17	0.1	0.02	CA12g21330	AT3G16870
Protochlorophyllide oxidoreductase A	PORA	0.1	0.02	CA10g00480	AT5G54190	X	X

## Sheet: Table S5
Table S5. Common differentially expressed genes after 14DAT in the comparison A25/A6 in plants subjected to control and salt stress conditions. It is represented only up-regulated genes (FC>1). It is represented the fold change (FC) and the adjusted P-value obtained for each gene (significant differences were considered when P<0.05). Genes without abbreviation are represented with “-“. KEGG enric…
								No signinficantly enriched KEGG pahtways
Full name	Short name	FC Control	P-value Control	FC NaCl	P-value NaCl	C. annuum code	A. thaliana code
Oxidoreductase family protein	-	17.8	8.49E-07	2.5	7.68E-03	CA01g05600	AT4G17370
Cell division control 2	CDC2	13.6	9.57E-05	6.9	1.15E-03	CA12g18420	AT3G48750
Xylulose kinase-1	XK-1	11.5	6.96E-06	11.0	1.48E-05	CA12g08890	AT2G21370
SNF2 domain-containing protein / helicase domain-containing protein	PIE1	10.4	4.48E-06	23.3	6.59E-07	CA04g21650	AT3G12810
NAD(P)-binding Rossmann-fold superfamily protein	-	10.1	1.76E-03	38.6	4.84E-05	CA05g12020	AT5G06060
Polynucleotidyl transferase. ribonuclease H-like superfamily protein	-	7.4	4.20E-04	8.6	2.49E-04	CA07g17410	AT3G15140
Sodium Bile acid symporter family	BASS1	7.1	7.34E-03	22.0	2.28E-04	CA09g06260	AT1G78560
SKU5 similar 5	sks5	6.7	2.71E-07	6.3	3.31E-07	CA12g17970	AT1G76160
Cytochrome P450, family 706, subfamily A, polypeptide 4	CYP706A4	5.0	5.71E-05	3.6	4.34E-04	CA00g86940	AT4G12300
Hypothetical protein	-	4.9	2.35E-04	5.8	1.17E-04	CA00g88030	AT5G43680
tRNA modification GTPase	-	4.4	8.28E-03	4.3	0.01	CA04g15120	AT1G78010
NAD(P)-binding Rossmann-fold superfamily protein	SDR2	3.6	0.02	4.8	6.19E-03	CA06g14350	AT3G51680
SNF1-related protein kinase 2.10	SnRK2.10	3.6	3.20E-04	4.0	1.78E-04	CA08g14400	AT1G60940
Adenine phosphoribosyltransferase-like protein, putative (DUF2358)	-	3.5	6.94E-03	4.6	1.96E-03	CA08g10760	AT3G04890
Hydroxyproline-rich glycoprotein family protein	EXT-like	3.5	1.58E-06	3.6	1.64E-06	CA07g19920	AT4G26750
Hypothetical protein (DUF674)	-	3.1	2.12E-05	3.2	2.55E-05	CA06g18830	AT3G09110
Ternary complex factor MIP1 leucine-zipper protein (Protein of unknown function, DUF547)	-	3.0	3.56E-04	1.8	0.05	CA02g25660	AT4G37080
5'-3' exonuclease family protein	-	3.0	1.05E-03	3.4	6.27E-04	CA03g33080	AT1G18090
Glutaredoxin family protein	-	3.0	6.26E-03	5.1	2.74E-04	CA10g20020	AT3G57070
Signal peptide peptidase-like 1	SPPL1	2.9	7.65E-04	2.8	1.15E-03	CA03g17890	AT4G33410
CAP (Cysteine-rich secretory proteins, Antigen 5, and Pathogenesis-related 1 protein) superfamily protein	-	2.5	2.10E-03	2.0	0.02	CA01g31110	AT3G19690
Disease resistance protein (CC-NBS-LRR class) family	-	2.5	2.10E-03	2.0	0.02	CA00g93700	AT5G35450
Pectin methylesterase 1	PME1	2.5	3.37E-05	2.7	2.15E-05	CA03g36990	AT1G53840
Protein kinase superfamily protein	-	2.4	0.01	2.4	0.02	CA12g16510	AT1G53050
Early-responsive to dehydration stress protein (ERD4)	ERD4	2.4	5.47E-04	2.0	4.87E-03	CA08g02700	AT1G30360
Syntaxin of plants 61	SYP61	2.4	3.42E-05	2.3	5.84E-05	CA12g17160	AT1G28490
Ribosomal protein L7/L12 domain-containing protein	-	2.4	6.57E-05	2.3	8.88E-05	CA06g01410	AT1G70190
AMP-dependent synthetase and ligase family protein	AAE11	2.4	4.38E-04	1.9	6.24E-03	CA02g20380	AT1G66120
Alba DNA/RNA-binding protein	-	2.3	6.98E-03	2.0	0.03	CA03g01910	AT3G07030
ACT domain repeat 6	ACR6	2.3	0.02	2.3	0.02	CA08g06080	AT3G01990
Importin alpha isoform 1	IMPA-1	2.3	0.02	2.3	0.02	CA04g15350	AT3G06720
Minichromosome instability 12 (mis12)-like protein	MIS12	2.2	8.89E-03	2.0	0.02	CA03g29160	AT5G35520
Disease resistance protein (CC-NBS-LRR class) family	-	2.2	3.31E-05	2.2	4.80E-05	CA00g73250	AT5G35450
Protein phosphatase 2C family protein	APD6	2.1	1.01E-03	2.2	7.62E-04	CA10g07130	AT4G38520
Homoserine kinase	HSK	2.1	2.75E-03	1.8	0.01	CA00g97170	AT2G17265
Photosystem II subunit P-1	PSBP-1	2.1	1.34E-04	2.3	4.80E-05	CA07g07930	AT1G06680
Alpha-L-fucosidase 1	FUC1	2.0	3.10E-04	1.8	1.15E-03	CA00g64130	AT2G28100
3-ketoacyl-acyl carrier protein synthase I	KASI	2.0	0.02	4.2	1.49E-04	CA01g00840	AT5G46290
3-ketoacyl-acyl carrier protein synthase I	KASI	2.0	0.02	4.2	1.49E-04	CA01g00830	AT5G46290
Ubiquitin-conjugating enzyme 10	UBC10	2.0	0.02	1.9	0.04	CA03g19120	AT5G53300
Hyaluronan / mRNA binding family	-	2.0	3.29E-05	1.9	8.76E-05	CA01g33750	AT4G16830
Adenine nucleotide alpha hydrolases-like superfamily protein	-	2.0	0.02	2.0	0.03	CA09g05970	AT3G53990
NAD(P)-linked oxidoreductase superfamily protein	PLR1	2.0	0.01	2.0	0.01	CA03g20520	AT5G53580
RING/FYVE/PHD zinc finger superfamily protein	-	2.0	2.75E-03	1.7	0.02	CA03g30050	AT3G47550
Tetratricopeptide repeat (TPR)-like superfamily protein	-	2.0	0.02	2.1	0.01	CA12g15360	AT2G40720
Flocculation protein (DUF1296)	-	1.9	0.02	2.2	9.43E-03	CA05g09200	AT3G07660
HAL2-like protein	HL	1.9	7.65E-04	1.9	1.15E-03	CA02g16270	AT5G54390
Hypothetical protein	-	1.9	2.09E-04	2.0	1.23E-04	CA12g00990	AT1G12020
S-locus lectin protein kinase family protein	B120	1.9	1.25E-04	1.4	0.02	CA09g03210	AT4G21390
Importin alpha isoform 1	IMPA-1	1.9	3.31E-03	1.9	4.64E-03	CA06g00340	AT3G06720
Monofunctional riboflavin biosynthesis protein RIBA 3	RIBA3	1.9	4.13E-03	1.7	0.01	CA11g13410	AT5G59750
Phototropic-responsive NPH3 family protein	-	1.8	6.70E-03	1.9	5.81E-03	CA03g34080	AT3G15570
Ribonuclease H2 subunit C-like protein	-	1.8	2.23E-03	1.6	0.01	CA00g50550	AT2G39440
Plant invertase/pectin methylesterase inhibitor superfamily	VGDH1	1.8	3.01E-03	1.8	3.20E-03	CA06g27340	AT2G47030
Isopropylmalate dehydrogenase 2	IMD2	1.8	6.57E-05	1.6	3.53E-04	CA11g00650	AT1G80560
With no lysine (K) kinase 6	WNK6	1.8	0.02	2.0	0.01	CA00g64570	AT3G18750
Cytochrome P450, family 706, subfamily A, polypeptide 6	CYP706A6	1.8	3.01E-04	1.6	9.28E-04	CA00g86950	AT4G12320
Nucleotide-diphospho-sugar transferases superfamily protein	PGSIP8	1.8	2.43E-04	1.9	6.27E-05	CA06g12360	AT4G16600
Cellulase 5	CEL5	1.7	3.86E-03	2.0	4.59E-04	CA11g09950	AT1G22880
Integrase-type DNA-binding superfamily protein	TINY2	1.7	3.86E-03	2.0	4.59E-04	CA08g04820	AT5G11590
CAP (Cysteine-rich secretory proteins, Antigen 5, and Pathogenesis-related 1 protein) superfamily protein	-	1.7	1.05E-03	1.6	2.46E-03	CA02g07880	AT5G66590
Long-chain acyl-CoA synthetase 2	LACS2	1.6	3.86E-03	1.9	6.64E-04	CA08g18140	AT1G49430
Protein kinase superfamily protein	-	1.6	2.51E-03	1.4	0.04	CA09g14790	AT2G07180
DUF1685 family protein	-	1.5	1.05E-03	1.5	2.96E-03	CA02g13520	AT2G42760
Late embryogenesis abundant protein	LEA27	1.5	0.01	1.7	4.69E-03	CA08g07780	AT2G46140
Plant transposase (Ptta/En/Spm family)	-	1.5	7.34E-03	1.5	8.05E-03	CA10g05500	AT3G30200
Annexin 1	ANNAT1	1.5	0.01	1.5	0.03	CA00g85100	AT1G35720
Pectin lyase-like superfamily protein	-	1.5	7.28E-03	1.5	0.0076476	CA07g21080	AT5G19730
Zn-dependent exopeptidases superfamily protein	-	1.5	0.05	1.6	0.04	CA11g01260	AT5G20660
Zn-dependent exopeptidases superfamily protein	-	1.5	0.05	1.6	0.04	CA11g01250	AT5G20660
General regulatory factor 11	GRF11	1.5	2.75E-03	1.7	7.32E-04	CA04g15570	AT1G34760
Hypothetical protein	-	1.5	0.01	1.7	3.19E-03	CA01g22430	AT1G26750
Hypothetical protein	-	1.5	2.19E-04	1.6	1.28E-04	CA00g43890	AT1G54920
FAD-binding Berberine family protein	-	1.5	0.03	1.6	0.02	CA03g20190	AT1G30760
RHOMBOID-like 1	RBL1	1.5	2.91E-03	1.6	1.03E-03	CA06g04920	AT2G29050
Late embryogenesis abundant (LEA) hydroxyproline-rich glycoprotein family	-	1.5	0.04	1.7	0.01	CA00g60460	AT2G01080
Cellulose synthase like E1	CSLE1	1.5	0.02	1.5	0.02	CA05g16620	AT1G55850
Transducin/WD40 repeat-like superfamily protein	-	1.5	0.04	1.6	0.02	CA09g01910	AT5G03450
Subtilase family protein	ARA12	1.4	5.02E-03	1.4	7.99E-03	CA01g33340	AT5G67360
Transferring glycosyl group transferase	-	1.4	0.02	1.6	2.74E-03	CA03g30800	AT3G23760
Pentatricopeptide repeat (PPR-like) superfamily protein	-	1.4	0.02	1.5	6.60E-03	CA11g01190	AT3G21470
2-oxoglutarate (2OG) and Fe(II)-dependent oxygenase superfamily protein	DMR6	1.4	0.02	1.5	6.60E-03	CA05g08790	AT5G24530
Hypothetical protein	-	1.4	0.02	1.5	6.60E-03	CA03g07990	AT2G47485
APO RNA-binding protein (DUF794)	APO1	1.4	0.02	1.5	5.24E-03	CA01g03450	AT1G64810
Extra-large G-protein 1	XLG1	1.4	6.20E-03	1.4	0.01	CA02g26040	AT2G23460
Ribosomal protein S3Ae	-	1.4	0.04	1.4	0.0273687	CA03g07130	AT4G34670
P-loop containing nucleoside triphosphate hydrolases superfamily protein	-	1.4	0.02	1.4	0.02	CA02g03140	AT4G04180
2-oxoglutarate (2OG) and Fe(II)-dependent oxygenase superfamily protein	DMR6	1.4	0.02	1.5	8.78E-03	CA07g07070	AT5G24530
Dual specificity protein phosphatase (DsPTP1) family protein	SEX4	1.4	0.01	1.5	2.88E-03	CA12g05430	AT3G52180
Male gametophyte defective 1	MGP1	1.4	1.92E-03	1.2	0.05	CA00g54070	AT2G21870
Major facilitator superfamily protein	-	1.3	0.03	1.3	0.03	CA00g85190	AT3G45710
TolB protein-like protein	-	1.3	0.05	1.3	0.05	CA06g00090	AT4G01870
Y-family DNA polymerase H	POLH	1.3	0.04	1.3	0.04	CA01g16510	AT5G44740
Shortage in chiasmata 1	SHOC1	1.3	0.03	1.4	8.05E-03	CA03g17760	AT5G52290
Pathogenesis-related thaumatin superfamily protein	-	1.2	0.05	1.4	4.79E-03	CA08g19030	AT4G38670

## Sheet: Table S6
Table S6. Common differentially expressed genes after 14DAT in the comparison A25/A6 in plants subjected to control and salt stress conditions. It is represented only down-regulated genes (FC<1). It is represented the fold change (FC) and the adjusted P-value obtained for each gene (significant differences were considered when P<0.05). Genes without abbreviation are represented with “-“. KEGG enr…
												Enriched KEGG pahtways	GENES	%	P-value	Q-value
								KEGG pahtways			1	Metabolic pathways	15	14,6	4,6E-3	1,6E-1	AT2G22810	AT1G18490	AT5G38460	AT3G47800	AT1G62660	AT5G51890	AT5G64120	AT4G02780	AT5G13110	AT3G58830	AT4G05530	AT4G13430	AT5G58330	AT5G42870	AT3G08510
Full name	Short name	FC Control	P-value Control	FC NaCl	P-value NaCl	C. annuum code	A. thaliana code	1	2		2	Biosynthesis of secondary metabolites	9	8,7	4,8E-2	8,1E-1	AT2G22810	AT1G02205	AT3G47800	AT5G51890	AT5G64120	AT4G02780	AT5G13110	AT4G13430	AT5G42870
Golgin family A protein	-	0.8	0.02	0.8	0.02	CA05g01550	AT4G22320
B-box type zinc finger protein with CCT domain-containing protein	-	0.8	0.01	0.8	0.00897	CA03g08890	AT2G47890
Mutator transposase MUDRA protein	-	0.8	0.02	0.8	0.01	CA03g17550	AT5G15685
Receptor like protein 33	RLP33	0.8	0.03	0.8	0.03	CA00g91270	AT3G05660
Uncharacterized protein family (UPF0016)	-	0.8	0.01	0.7	0.00479	CA10g17910	AT1G25520
DNAJ heat shock N-terminal domain-containing protein	OWL1	0.8	0.02	0.8	0.03	CA01g05000	AT2G35720
Glycosyl hydrolases family 32 protein	-	0.8	0.02	0.8	0.03	CA03g15480	AT1G62660	X
ATPase family associated with various cellular activities (AAA)	EMB1968	0.7	0.01	0.7	0.00581	CA00g68930	AT1G21690
Calcium ion-binding protein	-	0.7	0.04	0.6	0.00319	CA02g14070	AT4G12700
Global transcription factor group A2	GTA2	0.7	0.03	0.6	0.00229	CA04g10530	AT4G08350
Glucose-6-phosphate dehydrogenase 2	G6PD2	0.7	0.03	0.7	0.02	CA00g82040	AT5G13110	X	X
ERD (early-responsive to dehydration stress) family protein	-	0.7	0.03	0.7	0.03	CA06g26780	AT4G02900
K-box region and MADS-box transcription factor family protein	AP3	0.7	0.04	0.7	0.03	CA04g21160	AT3G54340
UDP-glucosyl transferase 76E2	UGT76E2	0.7	0.00759	0.6	0.00135	CA10g13310	AT5G59590
2-aminoethanethiol dioxygenase. putative (DUF1637)	-	0.7	0.00728	0.7	0.02	CA03g29170	AT1G18490	X
2-oxoglutarate (2OG) and Fe(II)-dependent oxygenase superfamily protein	-	0.7	0.01	0.7	0.04	CA03g05480	AT1G06620
Remorin family protein	-	0.6	0.02	0.6	0.00943	CA03g17720	AT3G48940
Yellow stripe like 1	YSL1	0.6	0.00463	0.6	0.00236	CA01g00350	AT4G24120
Condensin-2 complex subunit H2-like protein	HEB2	0.6	0.00947	0.7	0.04	CA12g21380	AT3G16730
NAC domain containing protein 76	NAC076	0.6	0.000396	0.6	4.84e-05	CA06g25420	AT4G36160
P-loop containing nucleoside triphosphate hydrolases superfamily protein	-	0.6	0.03	0.6	0.01	CA04g02500	AT1G65810
P-loop containing nucleoside triphosphate hydrolases superfamily protein	-	0.6	0.02	0.7	0.04	CA03g09750	AT1G03030
Actin cytoskeleton-regulatory complex pan-like protein	-	0.6	0.00565	0.7	0.03	CA07g19110	AT1G50660
Chaperonin 60 beta	CPN60B	0.6	0.00207	0.5	6.26e-05	CA03g34990	AT1G55490
Cadherin EGF LAG seven-pass G-type receptor, putative (DUF3527)	-	0.6	0.04	0.4	0.00319	CA03g04560	AT2G33360
Heat shock transcription factor A6B	HSFA6B	0.6	0.00689	0.7	0.04	CA06g08710	AT3G22830
GATA transcription factor 26	GATA26	0.6	0.01	0.5	0.00229	CA06g12750	AT4G17570
Trypsin family protein	-	0.6	0.02	0.6	0.03	CA02g09960	AT2G35155
O-acyltransferase (WSD1-like) family protein	FOP1	0.6	0.00463	0.6	0.00276	CA00g64780	AT5G53390
C2H2 and C2HC zinc fingers superfamily protein	ZAT11	0.6	0.00855	0.5	0.00333	CA11g13540	AT2G37430
Peroxidase 71	PRX71	0.6	0.000403	0.6	0.000218	CA12g06550	AT5G64120	X	X
Alpha/beta-Hydrolases superfamily protein	-	0.6	0.000873	0.6	0.00196	CA02g23610	AT5G38220
Peroxisomal membrane 22 kDa (Mpv17/PMP22) family protein	-	0.6	0.000269	0.6	0.000969	CA07g18040	AT1G52870
Trigalactosyldiacylglycerol 1	ABCI14	0.6	0.000397	0.6	0.00125	CA00g77030	AT1G19800
Leucine-rich receptor-like protein kinase family protein	HAE	0.6	0.02	0.6	0.02	CA12g11720	AT4G28490
CA-responsive protein	-	0.6	0.00182	0.6	0.00168	CA03g36280	AT1G17665
HXXXD-type acyl-transferase family protein	-	0.6	0.01	0.6	0.04	CA05g05020	AT3G26040
Transmembrane protein	-	0.6	0.00119	0.6	0.00331	CA01g05330	AT5G18250
RING/U-box superfamily protein	XERICO	0.6	0.00101	0.6	0.00102	CA09g13850	AT2G04240
NSP-interacting kinase 3	NIK3	0.6	0.00252	0.5	0.0025	CA11g08110	AT1G60800
Squamosa promoter binding protein-like 3	SPL3	0.6	0.03	0.5	0.01	CA02g15200	AT2G33810
Isopropyl malate isomerase large subunit 1	IIL1	0.6	0.00459	0.5	0.00469	CA03g04320	AT4G13430	X	X
Ribosomal protein L1p/L10e family	-	0.6	0.00947	0.5	0.00197	CA05g06180	AT3G58660
Single hybrid motif superfamily protein	-	0.5	0.00103	0.5	0.000421	CA06g17040	AT1G52670
DNAse I-like superfamily protein	-	0.5	0.00149	0.7	0.02	CA08g00190	AT1G43760
ALG6. ALG8 glycosyltransferase family	-	0.5	0.000116	0.5	6.05e-05	CA02g23360	AT5G38460	X
Peroxidase 71	PRX71	0.5	0.00149	0.7	0.04	CA12g06580	AT5G64120	X	X
E3 ubiquitin-protein ligase, putative (DUF177)	-	0.5	0.000114	0.5	3.3e-05	CA02g03790	AT3G19800
Lactate/malate dehydrogenase family protein	-	0.5	0.000207	0.6	0.00465	CA12g04980	AT5G58330	X
IQ-domain 18	IQD18	0.5	0.00855	0.3	5.45e-05	CA10g05830	AT1G01110
Alpha/beta-Hydrolases superfamily protein	-	0.5	3.66e-05	0.5	5.45e-05	CA10g13180	AT5G36210
Haloacid dehalogenase (HAD) superfamily protein	-	0.5	0.000664	0.6	0.00903	CA03g21900	AT3G58830	X
Serine-rich protein-like protein	-	0.5	0.00103	0.5	0.000419	CA09g13860	AT5G55980
Alpha/beta-Hydrolases superfamily protein	-	0.5	0.03	0.1	1.82e-05	CA05g18250	AT4G02340
Structural maintenance of chromosomes flexible hinge domain protein	-	0.5	0.000338	0.6	0.0036	CA12g07740	AT3G11760
Eceriferum 1	CER1	0.5	0.03	0.5	0.05	CA01g19130	AT1G02205		X
UDP-glucosyl transferase 85A2	UGT85A2	0.5	6.12e-06	0.5	2.55e-05	CA07g06270	AT1G22360
UDP-Glycosyltransferase superfamily protein	UGT85A1	0.5	6.12e-06	0.5	2.55e-05	CA04g15390	AT1G22400
Senescence-associated family protein. putative (DUF581)	-	0.4	0.000235	0.5	0.00102	CA04g15090	AT1G78020
Pentapeptide repeat-containing protein	-	0.4	8.59e-06	0.4	3.01e-06	CA01g04750	AT1G12250
Putative lysine decarboxylase family protein	-	0.4	4.12e-05	0.5	0.000143	CA07g20100	AT1G50575
Ferric reduction oxidase 6	FRO6	0.4	4.68e-06	0.6	8.76e-05	CA08g13530	AT5G49730
Peroxidase 66	PRX66	0.4	0.000125	0.6	0.01	CA03g16810	AT5G51890	X	X
RS2-interacting KH protein	RIK	0.4	4.05e-05	0.5	0.000736	CA02g01240	AT3G29390
Chaperone DnaJ-domain superfamily protein	DJC82	0.4	0.00184	0.4	0.000969	CA08g12000	AT3G05345
Hypothetical protein	-	0.4	0.000664	0.4	0.000674	CA09g03150	AT2G40955
Protein kinase superfamily protein	IBS1	0.4	2.46e-06	0.5	4.8e-05	CA03g29720	AT1G18670
Indole-3-butyric acid response 1	IBR1	0.4	0.000235	0.5	0.00273	CA05g01470	AT4G05530	X
Leucine-rich repeat protein kinase family protein	-	0.4	0.01	0.3	0.00869	CA04g03240	AT3G47570
Ankyrin repeat family protein	-	0.4	3.42e-05	0.4	4.96e-05	CA08g01500	AT2G01680
Terpenoid cyclases/Protein prenyltransferases superfamily protein	GA1	0.4	0.000791	0.5	0.02	CA01g32990	AT4G02780	X	X
Xyloglucan endotransglucosylase/hydrolase 7	XTH7	0.3	1.13e-05	0.4	3.3e-05	CA02g24640	AT4G37800
RNA-binding (RRM/RBD/RNP motifs) family protein	-	0.3	0.000349	0.3	0.000415	CA08g06390	AT2G27790
Carboxyl terminus of HSC70-interacting protein	CHIP	0.3	0.000515	0.5	0.00859	CA06g26430	AT3G07370
Uridine-ribohydrolase 1	URH1	0.3	0.000155	0.3	0.0002	CA09g00730	AT2G36310
Nuclear factor kappa-B-binding protein	-	0.3	0.000299	0.6	0.04	CA02g31330	AT5G13950
Chaperone (DUF2930)	HCF208	0.3	0.000504	0.4	0.00548	CA03g16400	AT5G52110
Trichome birefringence-like 19	TBL19	0.3	0.00275	0.4	0.02	CA02g08060	AT5G15900
LRR and NB-ARC domains-containing disease resistance protein	-	0.3	0.02	0.3	0.03	CA11g19950	AT3G14460
Leucine-rich repeat protein kinase family protein	-	0.3	1.77e-05	0.4	0.000184	CA08g02880	AT4G34220
RHO guanyl-nucleotide exchange factor 12	ROPGEF12	0.3	9.64e-05	0.3	4.8e-05	CA03g34780	AT1G79860
Tetratricopeptide repeat (TPR)-like superfamily protein	-	0.3	3.13e-05	0.3	1.82e-05	CA00g87070	AT4G16835
Acyl-CoA N-acyltransferases (NAT) superfamily protein	-	0.3	7.41e-07	0.3	3.31e-07	CA11g07200	AT1G24040
Phosphatidic acid phosphohydrolase 2	PAH2	0.3	7.46e-07	0.4	7.48e-06	CA00g67090	AT5G42870	X	X
Maternal effect embryo arrest 12	MEE12	0.3	2.47e-05	0.3	8.15e-05	CA11g15340	AT2G02955
Diacylglycerol kinase family protein	LCBK2	0.3	2.76e-06	0.3	1.64e-06	CA08g07600	AT2G46090
Plasma membrane intrinsic protein 1;5	PIP1;5	0.3	0.000403	0.4	0.00437	CA03g12700	AT4G23400
NADH:ubiquinone/plastoquinone oxidoreductase, chain 6	NDHG	0.3	0.00105	0.4	0.00944	CA08g09370	ATCG01080
Phospholipase C 2	PLC2	0.3	3.42e-05	0.5	0.00457	CA10g08530	AT3G08510	X
PIF1 helicase	-	0.3	0.000578	0.3	0.000928	CA02g21240	AT5G28780
Microtubule-associated protein 65-2	MAP65-2	0.2	0.0021	0.2	0.000963	CA07g19910	AT4G26760
UBX domain-containing protein	-	0.2	6.23e-06	0.3	2.45e-05	CA08g04530	AT4G00752
Zinc finger protein 4	ZFP4	0.2	0.000642	0.2	0.000197	CA05g07400	AT1G66140
1-aminocyclopropane-1-carboxylate synthase 4	ACS4	0.2	9.53e-06	0.3	2.55e-05	CA07g05340	AT2G22810	X	X
RNA-directed DNA polymerase (reverse transcriptase)-related family protein	-	0.2	2.26e-06	0.3	5.7e-06	CA10g03700	AT1G43730
ABC1 family protein	-	0.2	0.000924	0.2	0.00145	CA01g09700	AT5G24810
Transmembrane protein	-	0.2	2.76e-06	0.3	4.84e-05	CA12g03760	AT4G04190
Copine (Calcium-dependent phospholipid-binding protein) family	RGLG3	0.2	0.000116	0.3	0.00346	CA03g09720	AT5G63970
Hypothetical protein	-	0.2	4.49e-06	0.3	4.8e-05	CA06g17050	AT1G80180
Galactose mutarotase-like superfamily protein	-	0.2	2.46e-06	0.1	1.64e-06	CA03g09520	AT3G47800	X	X
Zinc ion binding protein	-	0.2	0.04	0.09	0.01	CA09g12230	AT4G13970
DNA-directed RNA polymerase family protein	RPOC2	0.1	6.23e-06	0.2	5.45e-05	CA10g08960	ATCG00170
UDP-glucosyltransferase 73B2	UGT73B2	0.1	8.1e-07	0.2	3.01e-06	CA05g07050	AT4G34135
O-methyltransferase family protein	-	0.1	0.000235	0.1	0.000218	CA02g04210	AT4G35160
Amino-terminal glutamine amidohydrolase	-	0.09	7.41e-07	0.1	1.64e-06	CA05g01260	AT2G41760
Pentatricopeptide repeat (PPR) superfamily protein	-	0.05	8.49e-07	0.08	3.01e-06	CA03g32750	AT3G18020
Cofactor assembly, complex C (B6F)	CCB3	0.05	6.96e-06	0.06	2.04e-05	CA02g03840	AT5G36120

## Sheet: Table S7
Table S7. Specific differentially expressed genes after 14DAT in the comparison NaCl/Control in A25 accession. It is represented only up-regulated genes (FC>1). It is represented the fold change (FC) and the adjusted P-value obtained for each gene (significant differences were considered when P<0.05). Genes without abbreviation are represented with “-“. KEGG enrichment analysis was perfomerd with…
										Enriched KEGG pahtways	GENES	%	P-value	Q-value
						KEGG pahtways			1	Arginine and proline metabolism	3	3,9	2,3E-2	7,5E-1	AT3G28490	AT1G54100	AT5G53120
Full name	Short name	FC	P-value	C. annuum code	A. thaliana code	1	2		2	Protein processing in endoplasmic reticulum	4	5,3	7,1E-2	1,0E0	AT3G58030	AT5G43670	AT1G72280	AT3G52190
Undecaprenyl pyrophosphate synthetase family protein	cPT4	9.1	0.00102	CA10g14100	AT5G58770
Expansin-like B1	EXLB1	6.1	0.04	CA01g06350	AT4G17030
Purine permease 11	PUP11	5.6	0.02	CA01g06760	AT1G44750
Cell wall / vacuolar inhibitor of fructosidase 1	C/VIF1	5.1	0.01	CA12g21170	AT1G47960
Calmodulin-binding transcription activator 5	CAMTA5	4.3	0.00705	CA01g14110	AT4G16150
Transketolase family protein	MAB1	4.1	0.02	CA11g14500	AT5G50850
Haloacid dehalogenase-like hydrolase (HAD) superfamily protein	-	3.8	0.04	CA03g07690	AT2G32150
Homeodomain-like superfamily protein	-	3.7	0.01	CA01g08210	AT5G45580
RmlC-like cupins superfamily protein	-	3.6	0.03	CA01g21540	AT5G39150
RmlC-like cupins superfamily protein	-	3.6	0.03	CA03g05750	AT5G39180
Cytochrome P450 superfamily protein	-	3.1	0.01	CA06g19760	AT5G08250
Nucleotide-diphospho-sugar transferases superfamily protein	IRX9-L	3	0.01	CA11g20390	AT1G27600
Histone deacetylase 3	HDA3	2.8	0.04	CA11g17720	AT3G44750
WRKY DNA-binding protein 23	WRKY23	2.8	0.01	CA01g22410	AT2G47260
Quinone reductase family protein	-	2.8	0.00974	CA06g25220	AT5G58800
Beta-amylase 1	BAM1	2.7	0.05	CA03g02770	AT3G23920
Calcineurin B-like protein 9	CBL9	2.7	0.00225	CA01g33680	AT5G47100
Major facilitator superfamily protein	-	2.6	0.00619	CA01g27680	AT5G19640
Rubisco methyltransferase family protein	LSMT-L	2.6	0.00619	CA11g04070	AT1G14030
Nuclear factor Y, subunit A1	NF-YA1	2.5	0.04	CA01g20270	AT5G12840
F-box/RNI-like superfamily protein	-	2.5	0.02	CA07g19460	AT3G58860
Uncharacterized protein family (UPF0114)	-	2.5	0.02	CA01g09140	AT4G19390
Lactoylglutathione lyase / glyoxalase I family protein	GLYI7	2.3	0.04	CA03g31680	AT1G80160
Serine/arginine-rich splicing factor-like protein, putative	SC35	2.3	0.01	CA04g08840	AT5G64200
Hypersensitive to ABA1	HAB1	2.3	0.02	CA08g03850	AT1G72770
ARM repeat superfamily protein	-	2.2	0.01	CA06g12170	AT1G77600
Fumarylacetoacetase	-	2.2	0.02	CA12g01110	AT1G12050
Hypothetical protein	-	2.2	0.01	CA06g17050	AT1G80180
Jasmonate resistant 1	JAR1	2.1	0.01	CA08g08190	AT2G46370
RING/U-box superfamily protein	SGR9	2.1	0.03	CA09g03170	AT5G02750
Myo-inositol oxygenase 5	MIOX5	2	0.04	CA12g20180	AT5G56640
RNA-binding (RRM/RBD/RNP motifs) family protein	SR34	2	0.02	CA00g67000	AT1G02840
HXXXD-type acyl-transferase family protein	-	2	0.01	CA00g56990	AT5G39090
DA1-related protein 4	DAR4	1.9	0.01	CA02g02530	AT5G17890
Calcium-binding EF-hand family protein	-	1.9	0.02	CA03g18530	AT4G38810
AP2/B3-like transcriptional factor family protein	VRN1	1.9	0.00974	CA04g19550	AT3G18990
GDSL-like Lipase/Acylhydrolase superfamily protein	-	1.9	0.00806	CA10g03820	AT5G45960
Transmembrane amino acid transporter family protein	-	1.8	0.04	CA12g04200	AT5G15240
Endoplasmic reticulum oxidoreductins 1	ERO1	1.8	0.00217	CA00g72080	AT1G72280		X
Oxoglutarate/iron-dependent oxygenase	-	1.8	0.01	CA02g08750	AT3G28490	X
Transcription factor-like protein	ZW2	1.8	0.02	CA02g19080	AT1G58330
Transducin/WD40 repeat-like superfamily protein	-	1.8	0.02	CA04g14930	AT1G78070
Homeodomain-like transcriptional regulator	-	1.8	0.03	CA05g15200	AT5G58900
Homeobox 12	HB-12	1.8	0.02	CA08g08650	AT3G61890
Vamp/synaptobrevin-associated protein 27-2	VAP27-2	1.8	0.02	CA08g11200	AT1G08820
P-loop containing nucleoside triphosphate hydrolases superfamily protein	KINESIN-13A	1.8	0.01	CA05g18020	AT3G16630
Sec23/Sec24 protein transport family protein	-	1.8	0.03	CA04g00360	AT5G43670		X
Leucine-rich repeat protein kinase family protein	-	1.7	0.04	CA02g13990	AT5G45840
Transmembrane protein	-	1.7	0.00974	CA06g27190	AT1G67020
Phosphate transporter traffic facilitator1	PHF1	1.7	0.05	CA12g05520	AT3G52190		X
Maternal effect embryo arrest 22	MEE22	1.7	0.04	CA02g03510	AT2G34780
Fibrillin 1A	FIB1A	1.7	0.04	CA02g18750	AT4G04020
D-isomer specific 2-hydroxyacid dehydrogenase family protein	HPR3	1.7	0.05	CA01g30750	AT1G12550
Disease resistance protein (TIR-NBS-LRR class) family	-	1.6	0.02	CA00g95750	AT4G11170
Alpha/beta-Hydrolases superfamily protein	-	1.6	0.03	CA09g00850	AT2G36290
Diphthamide synthesis DPH2 family protein	-	1.6	0.05	CA06g13640	AT5G62030
Receptor like protein 7	RLP7	1.6	0.02	CA09g12200	AT1G47890
Ubiquitin-specific protease 15	UBP15	1.6	0.04	CA07g16320	AT1G17110
E3 ubiquitin-protein ligase	-	1.6	0.01	CA01g17200	AT1G33490
BCL-2-associated athanogene 6	BAG6	1.6	0.01	CA08g07920	AT2G46240
Spermidine synthase 3	SPDS3	1.6	0.05	CA03g19440	AT5G53120	X
Splicing endonuclease 1	SEN1	1.6	0.04	CA06g23700	AT3G45590
Receptor like protein 6	RLP6	1.6	0.01	CA12g22850	AT1G45616
Uridine kinase-like 4	UKL4	1.5	0.02	CA10g01110	AT4G26510
Transmembrane protein	-	1.5	0.02	CA04g04190	AT1G65720
2-oxoglutarate (2OG) and Fe(II)-dependent oxygenase superfamily protein	-	1.5	0.03	CA09g00310	AT1G06620
2-oxoglutarate (2OG) and Fe(II)-dependent oxygenase superfamily protein	-	1.5	0.03	CA09g00320	AT1G06620
Aldehyde dehydrogenase 7B4	ALDH7B4	1.5	0.04	CA03g35250	AT1G54100	X
RING/U-box superfamily protein	-	1.5	0.04	CA10g21240	AT3G58030		X
Phosphatidic acid phosphohydrolase 2	PAH2	1.4	0.02	CA00g67090	AT5G42870
Kinase superfamily with octicosapeptide/Phox/Bem1p domain-containing protein	-	1.4	0.04	CA07g00400	AT5G57610
Nuclear factor Y, subunit A1	NF-YA1	1.4	0.05	CA06g10300	AT5G12840
O-methyltransferase 1	OMT1	1.4	0.04	CA03g21170	AT5G54160
Pumilio 1	PUM1	1.4	0.05	CA06g24760	AT2G29200
Kinase family with leucine-rich repeat domain-containing protein	-	1.3	0.03	CA04g03150	AT1G35710
Calcium-dependent lipid-binding (CaLB domain) family protein	C2	1.3	0.03	CA12g11530	AT3G17980
Octicosapeptide/Phox/Bem1p family protein	-	1.3	0.04	CA01g31360	AT5G64430
Cysteine-rich RECEPTOR-like kinase	CRK8	1.3	0.04	CA09g02690	AT4G23160

## Sheet: Table S8
Table S8. Specific differentially expressed genes after 14DAT in the comparison NaCl/Control in A25 accession. It is represented only down-regulated genes (FC<1). It is represented the fold change (FC) and the adjusted P-value obtained for each gene (significant differences were considered when P<0.05). Genes without abbreviation are represented with “-“. KEGG enrichment analysis was perfomerd wi…
						KEGG pahtways			Enriched KEGG pahtways	GENES	%	P-value	Q-value
Full name	Short name	FC	P-value	C. annuum code	A. thaliana code	1		1	Insulin resistance	2	6,9	6,8E-2	9,6E-1	AT2G29380	AT3G08720
Methionine aminopeptidase 1D	MAP1D	0.8	0.05	CA02g25570	AT4G37040
Pentapeptide repeat-containing protein	-	0.7	0.04	CA01g04750	AT1G12250
Peptide transporter 3	PTR3	0.7	0.02	CA03g09480	AT5G46050
Adenylate kinase family protein	-	0.7	0.05	CA09g18490	AT5G35170
Highly ABA-induced PP2C protein 3	HAI3	0.7	0.04	CA06g24830	AT2G29380	X
Leucine-rich repeat protein kinase family protein	-	0.7	0.04	CA02g09120	AT5G14210
Subtilase family protein	-	0.7	0.02	CA10g14810	AT3G14240
Plant invertase/pectin methylesterase inhibitor superfamily protein	-	0.7	0.03	CA03g15860	AT5G62360
SAUR-like auxin-responsive protein family	SAUR66	0.7	0.05	CA12g01640	AT1G29500
Serine/threonine protein kinase 2	S6K2	0.6	0.02	CA10g10590	AT3G08720	X
Amidase family protein	-	0.6	0.03	CA11g15360	AT4G34880
ACT domain repeat 4	ACR4	0.6	0.02	CA00g55790	AT1G69040
Cyclophilin 38	CYP38	0.5	0.05	CA02g29500	AT3G01480
Early nodulin-like protein 17	ENODL17	0.5	0.01	CA02g27870	AT5G15350
Glutamyl-tRNA (Gln) amidotransferase subunit A (DUF620)	-	0.5	0.02	CA08g17110	AT3G19540
Phloem protein 2-B10	PP2-B10	0.5	0.03	CA05g19940	AT2G02360
Photosystem I subunit G	PSAG	0.5	0.02	CA07g20940	AT1G55670
Plant invertase/pectin methylesterase inhibitor superfamily protein	-	0.5	0.05	CA03g15820	AT5G62360
Glyoxal oxidase-related protein	-	0.5	0.02	CA07g00290	AT3G57620
Photosystem I subunit O	PSAO	0.4	0.04	CA06g22830	AT1G08380
Ribosomal protein L12/ ATP-dependent Clp protease adaptor protein ClpS family protein	-	0.4	0.00553	CA09g00270	AT3G06040
lsd one like 1	LOL1	0.4	0.00924	CA00g77830	AT1G32540
Pre-mRNA-processing protein 40A	PRP40A	0.4	0.02	CA00g84420	AT1G44910
ChaC-like family protein	-	0.3	0.03	CA12g18980	AT5G26220
Ankyrin repeat family protein	-	0.3	0.00924	CA03g14190	AT2G31820
Proteinase inhibitor I4, serpin (DUF716)	-	0.3	0.04	CA01g11840	AT1G55240
Germin 3	GER3	0.3	0.02	CA07g08820	AT5G20630
Germin 3	GER3	0.3	0.01	CA03g07830	AT5G20630
Trehalose-6-phosphate synthase	TPS1	0.2	0.02	CA02g12830	AT1G78580
Oxidoreductase family protein	-	0.2	0.000398	CA01g05600	AT4G17370
Protochlorophyllide oxidoreductase A	PORA	0.1	0.04	CA10g00480	AT5G54190

## Sheet: Table S9
Table S9. Specific differentially expressed genes after 14DAT in the comparison NaCl/Control in A6 accession. It is represented only up-regulated genes (FC>1). It is represented the fold change (FC) and the adjusted P-value obtained for each gene (significant differences were considered when P<0.05). Genes without abbreviation are represented with “-“. KEGG enrichment analysis was perfomerd with …
						KEGG pahtways			Enriched KEGG pahtways	GENES	%	P-value	Q-value
Full name	Short name	FC	P-value	C. annuum code	A. thaliana code	1		1	Tyrosine metabolism	2	6,7	7,4E-2	1,0E0	AT5G53970	AT5G42250
High affinity nitrate transporter 2.7	NRT2.7	7.9	0.04	CA02g00260	AT5G14570
Alpha/beta-Hydrolases superfamily protein	-	5	0.00239	CA05g18250	AT4G02340
Auxin efflux carrier family protein	-	4.6	0.00239	CA04g23470	AT1G76520
Cellulose synthase-like D3	CSLD3	3.9	0.00606	CA01g07920	AT3G03050
Tyrosine transaminase family protein	TAT7	3.5	0.00513	CA12g18900	AT5G53970	X
Alpha/beta-Hydrolases superfamily protein	-	3.3	0.03	CA11g14470	AT3G09690
Alpha/beta-Hydrolases superfamily protein	-	3.3	0.01	CA05g18260	AT4G02340
BUB1-related (BUB1: budding uninhibited by benzymidazol 1)	BUBR1	2.5	0.00608	CA04g23550	AT2G33560
Zinc-binding alcohol dehydrogenase family protein	-	2.5	0.00614	CA12g18000	AT5G42250	X
RING-box 1	RBX1	2.3	0.00608	CA09g17140	AT5G20570
Formin homolog 6	FH6	2.2	0.04	CA02g25170	AT5G67470
NSP-interacting kinase 3	NIK3	2	0.03	CA05g08950	AT1G60800
bZIP transcription factor family protein	TGA7	2	0.04	CA12g13050	AT1G77920
4-phosphopantetheine adenylyltransferase	COAD	1.8	0.01	CA00g94400	AT2G18250
4-phosphopantetheine adenylyltransferase	COAD	1.8	0.01	CA06g04390	AT2G18250
2-oxoglutarate (2OG) and Fe(II)-dependent oxygenase superfamily protein	-	1.8	0.01	CA12g07770	AT4G23340
Transmembrane amino acid transporter family protein	-	1.8	0.02	CA04g10860	AT5G15240
P-loop nucleoside triphosphate hydrolases superfamily protein with CH (Calponin Homology) domain-containing protein	-	1.8	0.04	CA01g02620	AT1G63640
Allantoinase	ALN	1.8	0.03	CA02g15930	AT4G04955
Serine carboxypeptidase-like 42	scpl42	1.8	0.00663	CA04g13000	AT5G42240
Alpha-galactosidase 1	AGAL1	1.7	0.03	CA05g06220	AT5G08380
Cytochrome P450. family 76. subfamily G. polypeptide 1	CYP76G1	1.6	0.03	CA10g16230	AT3G52970
Microsomal glutathione s-transferase	-	1.6	0.03	CA02g18880	AT1G65820
Multidrug resistance-associated protein 6	ABCC8	1.6	0.00628	CA00g70570	AT3G21250
Uncharacterized protein family (UPF0497)	-	1.6	0.04	CA10g12480	AT2G28370
Protein kinase superfamily protein	-	1.5	0.04	CA02g18990	AT5G38260
Pentatricopeptide repeat (PPR) superfamily protein	-	1.5	0.02	CA00g71780	AT3G08820
Alpha/beta-Hydrolases superfamily protein	-	1.5	0.01	CA08g05220	AT5G11650
Dentin sialophosphoprotein. putative (DUF1296)	-	1.5	0.05	CA12g15230	AT3G13990
Histone deacetylase-like protein	-	1.5	0.02	CA10g08190	AT2G14825
Cyclin-D1-binding protein	-	1.4	0.05	CA11g00110	AT1G22970
Cysteine-rich RECEPTOR-like kinase	CRK8	1.4	0.04	CA00g15340	AT4G23160
Allantoate amidohydrolase	AAH	1.3	0.03	CA02g09690	AT4G20070

## Sheet: Table S10
Table S10. Specific differentially expressed genes after 14DAT in the comparison NaCl/Control in A6 accession. It is represented only down-regulated genes (FC<1). It is represented the fold change (FC) and the adjusted P-value obtained for each gene (significant differences were considered when P<0.05). Genes without abbreviation are represented with “-“. KEGG enrichment analysis was perfomerd wi…
										Enriched KEGG pahtways	GENES	%	P-value	Q-value
						KEGG pahtways			1	Metabolic pathways	6	28,6	3,6E-2	3,9E-1	AT1G04640	AT1G06680	AT1G60550	AT5G16760	AT2G19490	AT2G20260	AT5G46290	AT5G46290
Full name	Short name	FC	P-value	C. annuum code	A. thaliana code	1	2		2	Photosynthesis	2	9,5	9,4E-2	5,2E-1	AT1G06680	AT2G20260
S-adenosyl-L-methionine-dependent methyltransferases superfamily protein	-	0.7	0.04	CA02g30290	AT3G01660
Expansin A4	EXPA4	0.7	0.04	CA02g18410	AT2G39700
Beta-amylase 5	BAM5	0.7	0.03	CA07g12420	AT4G15210
Lipoyltransferase 2	LIP2	0.7	0.03	CA01g05290	AT1G04640	X
Photosystem II subunit P-1	PSBP-1	0.7	0.04	CA07g07930	AT1G06680	X	X
SOUL heme-binding family protein	HBP5	0.7	0.01	CA09g15500	AT5G20140
Transmembrane protein	-	0.7	0.03	CA01g21710	AT5G55570
Ribosomal protein L22	RPL22	0.7	0.04	CA11g09310	ATCG00810
Ribosomal protein L22	RPL22	0.7	0.04	CA08g01730	ATCG00810
Phloem protein 2-B10	PP2-B10	0.6	0.00369	CA12g20010	AT2G02360
Heme binding protein	-	0.6	0.01	CA01g22320	AT3G62370
Enoyl-CoA hydratase/isomerase D	ECHID	0.6	0.03	CA10g00450	AT1G60550	X
Pyridoxamine 5'-phosphate oxidase family protein	-	0.5	0.03	CA02g29200	AT2G04690
Inositol 1,3,4-trisphosphate 5/6-kinase family protein	ITPK1	0.5	0.01	CA03g22040	AT5G16760	X
RecA DNA recombination family protein	RECA2	0.5	0.04	CA05g20060	AT2G19490
NB-ARC domain-containing disease resistance protein	RPP13	0.5	0.01	CA05g06820	AT3G46530
Thylakoid rhodanese-like protein	TROL	0.5	0.04	CA08g08250	AT4G01050
Photosystem I subunit E-2	PSAE-2	0.5	0.04	CA06g28140	AT2G20260	X	X
Beta-amylase 5	BAM5	0.5	0.00663	CA07g12430	AT4G15210
3-ketoacyl-acyl carrier protein synthase I	KASI	0.5	0.05	CA01g00840	AT5G46290	X
3-ketoacyl-acyl carrier protein synthase I	KASI	0.5	0.05	CA01g00830	AT5G46290	X
Transducin/WD40 repeat-like superfamily protein	AtATG18a	0.4	0.01	CA01g30560	AT3G62770
SNF2 domain-containing protein / helicase domain-containing protein	PIE1	0.4	0.04	CA04g21650	AT3G12810
Receptor-interacting protein	-	0.4	0.05	CA10g05770	AT4G21445
Transcription elongation factor	-	0.4	0.00663	CA00g00620	AT5G47920

[truncated: 2 more sheets: Table S11, Table S12]
